# Supplementary material for: A longitudinal study of perceived stress and cortisol responses in an undergraduate student population from India
Source: PLoS One. 2021 Jun 4;16(6):e0252579. doi: 10.1371/journal.pone.0252579 (PMC8177861; doi:10.1371/journal.pone.0252579)
Supplement: S1 Data — (XLSX) [file pone.0252579.s002.xlsx]

## Sheet: Cortisol
Time_point	Sex	Cortisol
1	F	1.79068
1	F	5.0944
1	F	1.01864
1	F	1.99008
1	F	2.72036
1	F	4.168
1	F	2.57524
1	F	2.7618
1	F	4.568
1	F	5.164
1	F	4.8512
1	F	1.88348
1	F	1.30572
1	F	8.1804
1	F	4.3836
1	F	3.06936
2	F	1.69112
2	F	3.64332
2	F	2.84408
2	F	6.4264
2	F	4.826
2	F	3.60576
2	F	3.17448
2	F	3.62636
2	F	2.71252
2	F	8.2832
2	F	4.564
2	F	1.87728
2	F	4.5036
2	F	4.1788
2	F	4.5596
2	F	2.84408
3	F	3.35744
3	F	4.8172
3	F	1.0694
3	F	1.07656
3	F	4.8664
3	F	1.64488
3	F	2.06608
3	F	4.1312
3	F	3.90116
3	F	4.1176
3	F	3.78444
3	F	4.77
3	F	7.3012
3	F	1.76816
3	F	1.78836
3	F	1.2062
4	F	3.49792
4	F	4.0656
4	F	4.03
4	F	4.7052
4	F	1.78748
4	F	2.72592
4	F	7.6888
4	F	6.0152
4	F	3.47488
4	F	6.8056
4	F	2.84508
4	F	3.34744
4	F	5.8808
4	F	3.55836
4	F	1.19396
4	F	3.6384
5	F	2.36296
5	F	3.73288
5	F	2.5826
5	F	3.03372
5	F	6.194
5	F	4.9828
5	F	8.5268
5	F	10.1696
5	F	5.0204
5	F	2.83608
5	F	9.8112
5	F	3.55704
5	F	7.0652
5	F	1.88144
5	F	6.5516
5	F	1.24456
5	F	5.17
6	F	2.0126
6	F	8.7368
6	F	2.32256
6	F	3.66016
6	F	4.9132
6	F	2.22216
6	F	5.8736
6	F	4.716
6	F	3.47616
6	F	2.27536
6	F	10.6184
6	F	3.58544
6	F	2.09212
6	F	3.6452
6	F	3.0096
6	F	3.64384
1	M	1.08804
1	M	1.42448
1	M	1.05196
1	M	1.34212
1	M	2.21564
1	M	4.2532
1	M	3.96052
2	M	2.22048
2	M	4.9104
2	M	1.01468
2	M	1.56368
2	M	1.75076
2	M	2.39576
2	M	3.42332
2	M	2.39808
3	M	1.11628
3	M	1.35528
3	M	3.0012
3	M	3.62636
3	M	5.7764
4	M	3.15048
4	M	1.69672
4	M	1.7028
4	M	1.06624
4	M	3.47808
4	M	1.27756
4	M	1.61676
4	M	2.30564
4	M	2.70492
5	M	1.46716
5	M	2.34708
5	M	3.74976
5	M	2.34708
5	M	3.06408
5	M	2.72016
5	M	2.84508
6	M	2.42752
6	M	2.45948
6	M	2.85616
6	M	4.7808
6	M	5.0664
6	M	3.30772
6	M	3.55704

## Sheet: Perceived measures
Time_point	Sex	K10	Mood	PSS14
1	F	18	27	27
1	F	21	42	28
1	F	23	43	25
1	F	18	36	27
1	F	13	36	25
1	F	17	45	22
1	F	23	42	19
1	F	23	32	26
1	F	21	45	18
1	F	16	47	16
1	F	18	34	27
1	M	16	46	21
1	M	23	47	27
1	M	29	27	36
1	M	38	18	31
1	M	23	43	30
1	M	21	40	30
1	M	16	37	18
2	F	21	52	26
2	F	15	35	28
2	F	18	38	19
2	F	17	23	26
2	F	16	41	17
2	F	20	39	26
2	F	16	40	17
2	F	21	44	25
2	F	21	47	26
2	F	17	43	17
2	F	16	37	21
2	F	30	28	27
2	F	15	29	25
2	F	11	45	19
2	F	12	38	24
2	F	24	45	24
2	M	23	46	22
2	M	23	43	33
2	M	25	30	30
2	M	20	41	22
2	M	22	48	25
2	M	12	48	24
2	M	17	43	25
2	M	19	38	26
2	M	23	33	32
3	F	16	24	24
3	F	14	37	21
3	F	33	36	20
3	F	22	37	15
3	F	25	33	18
3	F	32	35	32
3	F	18	48	18
3	F	23	43	24
3	F	19	52	22
3	F	30	19	42
3	F	15	39	17
3	F	23	38	24
3	F	12	37	30
3	F	18	31	26
3	F	21	53	16
3	M	19	39	25
3	M	20	38	26
3	M	13	40	11
3	M	14	37	11
3	M	15	52	18
3	M	30	45	25
3	M	21	45	23
3	M	20	40	23
4	F	26	33	22
4	F	21	45	17
4	F	12	49	12
4	F	19	48	28
4	F	21	39	18
4	F	18	61	15
4	F	21	42	23
4	F	15	46	13
4	F	13	50	21
4	F	13	28	24
4	F	13	39	18
4	F	17	33	25
4	F	15	62	16
4	F	14	57	13
4	F	12	46	35
4	F	13	29	16
4	F	29	25	38
4	M	10	65	24
4	M	13	45	22
4	M	12	34	19
4	M	14	49	20
4	M	20	32	30
4	M	12	48	16
4	M	12	54	13
5	F	21	47	23
5	F	21	45	20
5	F	17	47	20
5	F	23	52	21
5	F	21	32	22
5	F	20	48	23
5	F	20	45	24
5	F	15	52	15
5	F	15	52	24
5	F	16	22	36
5	F	20	37	24
5	F	17	39	26
5	F	23	54	24
5	F	12	58	15
5	F	15	34	17
5	F	11	28	14
5	F	29	27	36
5	M	12	42	19
5	M	10	44	18
5	M	30	31	34
5	M	16	51	9
5	M	17	38	17
5	M	14	46	17
5	M	16	60	10
6	F	21	44	28
6	F	20	42	21
6	F	18	43	18
6	F	14	60	30
6	F	20	33	18
6	F	18	41	23
6	F	30	36	23
6	F	16	43	15
6	F	20	52	16
6	F	17	25	38
6	F	15	33	29
6	F	34	29	27
6	F	29	37	34
6	F	21	31	37
6	F	11	34	9
6	F	26	22	32
6	M	13	48	9
6	M	23	43	32
6	M	11	53	6
6	M	18	35	19
6	M	16	25	29
6	M	15	34	24
6	M	12	63	13

## Sheet: Stressor types
Time_point	Sex	Academic	Health	Health_other	Relationship	Financial	Family	Other
2	F	0	0	0	0	0	0	0
5	F	0	0	0	0	0	0	0
2	F	0	0	0	0	0	0	0
4	F	0	0	0	0	0	0	0
4	F	0	0	0	0	0	0	0
2	F	0	0	0	0	0	0	0
2	F	0	0	0	0	0	0	0
4	F	0	0	0	0	0	0	0
4	F	0	0	0	0	0	0	0
1	F	0	0	0	0	0	0	0
5	F	0	0	0	0	0	0	0
4	F	0	0	0	0	0	0	0
3	F	0	0	0	0	0	0	0
3	F	0	0	0	0	0	0	0
4	F	0	0	0	0	0	0	0
6	F	0	0	0	0	0	0	0
6	F	0	0	0	0	0	0	0
6	F	0	0	0	0	0	0	0
4	M	0	0	0	0	0	0	0
2	M	0	0	0	0	0	0	0
5	M	0	0	0	0	0	0	0
4	M	0	0	0	0	0	0	0
4	M	0	0	0	0	0	0	0
5	M	0	0	0	0	0	0	0
3	M	0	0	0	0	0	0	0
6	M	0	0	0	0	0	0	0
6	M	0	0	0	0	0	0	0
3	F	1	0	0	0	0	0	0
5	F	1	0	0	0	0	0	0
4	F	1	0	0	0	0	0	0
3	F	1	0	0	0	0	0	0
1	F	1	0	0	0	0	0	0
2	F	1	0	0	0	0	0	0
1	F	1	0	0	0	0	0	0
2	F	1	0	0	0	0	0	0
2	F	1	0	0	0	0	0	0
2	F	1	0	0	0	0	0	0
2	F	1	0	0	0	0	0	0
2	F	1	0	0	0	0	0	0
2	F	1	0	0	0	0	0	0
2	F	1	0	0	0	0	0	0
2	F	1	0	0	0	0	0	0
5	F	1	0	0	0	0	0	0
2	F	1	0	0	0	0	0	0
6	F	1	0	0	0	0	0	0
4	F	1	0	0	0	0	0	0
5	F	1	0	0	0	0	0	0
3	F	1	0	0	0	0	0	0
5	F	1	0	0	0	0	0	0
4	F	1	0	0	0	0	0	0
3	F	1	0	0	0	0	0	0
3	F	1	0	0	0	0	0	0
4	F	1	0	0	0	0	0	0
5	F	1	0	0	0	0	0	0
2	F	1	0	0	0	0	0	0
2	F	1	0	0	0	0	0	0
2	F	1	0	0	0	0	0	0
4	F	1	0	0	0	0	0	0
1	F	1	0	0	0	0	0	0
1	F	1	0	0	0	0	0	0
3	F	1	0	0	0	0	0	0
1	F	1	0	0	0	0	0	0
5	F	1	0	0	0	0	0	0
5	F	1	0	0	0	0	0	0
6	F	1	0	0	0	0	0	0
6	F	1	0	0	0	0	0	0
6	F	1	0	0	0	0	0	0
3	M	1	0	0	0	0	0	0
2	M	1	0	0	0	0	0	0
3	M	1	0	0	0	0	0	0
3	M	1	0	0	0	0	0	0
6	M	1	0	0	0	0	0	0
5	M	1	0	0	0	0	0	0
2	M	1	0	0	0	0	0	0
6	M	1	0	0	0	0	0	0
2	F	0	1	0	0	0	0	0
4	F	0	1	0	0	0	0	0
3	F	0	1	0	0	0	0	0
4	F	0	1	0	0	0	0	0
3	M	0	1	0	0	0	0	0
3	M	0	1	0	0	0	0	0
4	M	0	1	0	0	0	0	0
4	M	0	1	0	0	0	0	0
3	F	1	1	0	0	0	0	0
3	F	1	1	0	0	0	0	0
3	F	1	1	0	0	0	0	0
5	F	1	1	0	0	0	0	0
6	F	1	1	0	0	0	0	0
3	F	1	1	0	0	0	0	0
2	F	1	1	0	0	0	0	0
6	F	1	1	0	0	0	0	0
2	M	1	1	0	0	0	0	0
5	M	1	1	0	0	0	0	0
3	M	1	1	0	0	0	0	0
2	M	0	0	1	0	0	0	0
1	F	1	0	1	0	0	0	0
1	F	1	0	1	0	0	0	0
1	M	1	0	1	0	0	0	0
5	M	1	0	1	0	0	0	0
1	F	0	1	1	0	0	0	0
5	F	1	1	1	0	0	0	0
1	M	1	1	1	0	0	0	0
1	M	1	1	1	0	0	0	0
6	F	0	0	0	1	0	0	0
6	F	0	0	0	1	0	0	0
4	F	0	0	0	1	0	0	0
2	F	0	0	0	1	0	0	0
3	F	0	0	0	1	0	0	0
4	M	0	0	0	1	0	0	0
1	F	1	0	0	1	0	0	0
1	F	1	0	0	1	0	0	0
2	F	1	0	0	1	0	0	0
6	F	1	0	0	1	0	0	0
2	F	1	0	0	1	0	0	0
5	F	1	0	0	1	0	0	0
2	M	1	0	0	1	0	0	0
1	M	1	0	0	1	0	0	0
6	M	1	0	0	1	0	0	0
4	M	1	0	0	1	0	0	0
6	M	1	0	0	1	0	0	0
6	F	1	1	0	1	0	0	0
6	F	1	1	0	1	0	0	0
6	M	1	1	0	1	0	0	0
6	M	1	1	0	1	0	0	0
4	F	0	0	1	1	0	0	0
3	F	1	0	1	1	0	0	0
3	M	1	0	1	1	0	0	0
1	M	1	0	1	1	0	0	0
1	F	1	1	1	1	0	0	0
6	F	1	1	1	1	0	0	0
1	M	1	1	1	1	0	0	0
3	F	0	0	0	0	1	0	0
5	F	1	0	0	0	1	0	0
3	M	1	0	0	0	1	0	0
3	F	1	1	0	0	1	0	0
4	F	0	0	0	1	1	0	0
3	F	1	1	0	1	1	0	0
3	M	1	1	0	1	1	0	0
2	F	0	0	0	0	0	1	0
5	M	0	0	0	0	0	1	0
5	F	1	0	0	0	0	1	0
1	F	1	0	0	0	0	1	0
1	F	1	0	0	0	0	1	0
3	F	1	0	0	0	0	1	0
2	F	1	1	0	0	0	1	0
5	F	1	0	1	0	0	1	0
4	F	0	1	1	0	0	1	0
2	F	1	1	1	0	0	1	0
4	M	1	1	1	0	0	1	0
2	F	0	0	0	1	0	1	0
1	F	1	0	0	1	0	1	0
3	F	1	0	0	1	0	1	0
1	F	1	0	0	1	0	1	0
1	F	0	1	0	1	0	1	0
1	F	1	1	0	1	0	1	0
1	F	1	1	0	1	0	1	0
1	M	1	1	0	1	0	1	0
4	F	0	0	1	1	0	1	0
2	M	0	0	1	1	0	1	0
5	F	1	0	1	1	0	1	0
2	F	0	1	1	1	0	1	0
3	M	0	1	1	1	0	1	0
3	F	1	0	0	0	1	1	0
3	F	1	0	0	0	1	1	0
2	F	1	0	0	0	1	1	0
6	F	1	1	0	0	1	1	0
2	F	1	1	1	0	1	1	0
2	M	1	1	0	1	1	1	0
3	F	0	0	0	0	0	0	1
3	F	0	0	0	0	0	0	1
1	F	0	0	0	0	0	0	1
1	M	0	0	0	0	0	0	1
5	F	1	0	0	0	0	0	1
1	F	1	0	0	0	0	0	1
6	F	1	0	0	0	0	0	1
5	M	1	0	0	0	0	0	1
2	F	0	1	0	0	0	0	1
2	F	0	1	0	0	0	0	1
2	F	1	1	0	0	0	0	1
3	F	1	1	0	0	0	0	1
6	M	1	1	0	0	0	0	1
2	M	0	0	0	1	0	0	1
5	M	1	1	0	1	0	0	1
1	F	0	0	0	0	0	1	1
